# Supplementary material for: The J-IDEA Pandemic Planner: A Framework for Implementing Hospital Provision Interventions During the COVID-19 Pandemic
Source: Med Care. 2021 Jan 21;59(5):371–8. doi: 10.1097/MLR.0000000000001502 (PMC7610624; doi:10.1097/MLR.0000000000001502)
Supplement: SUPPLEMENTARY MATERIAL [file mlr-59-371-s001.xlsm]

## Sheet: Readme
SCENARIO INPUT MATRIX
		Modelled increase in capacity (%)											Modelled increase in capacity (figure)
		CC Beds	G&A Beds	CC Beds occupied by non-COVID-19 patients	G&A Beds occupied by non-COVID-19 patients	Breathing support equipment	CC nurses	G&A nurses	CC senior doctors	CC junior doctors	G&A senior doctors	G&A junior doctors	Generic beds	CC Beds	G&A Beds	Breathing support equipment	Generic nurses (Head count)	CC nurses (FTE)	G&A nurses (FTE)	Generic doctors (Headcount)	CC senior doctors (FTE)	CC junior doctors (FTE)	G&A senior doctors (FTE)	G&A junior doctors (FTE)	Theatres available	Number of beds per theatre
Managing admissions	Cancellation of elective operations			x	x
	National guidelines for the prioritisation of CC scenarios			x
Increasing and re-organising care	Set up of field hospitals													x	x
	Use of private hospital resources												x			x	x			x					x	x
	Conversion of operating theatres to CC wards																								x	x
	Conversion of G&A beds into CC beds														x
	Upskill G&A staff to work in CC wards																		x					x
	Return of former healthcare staff																x			x
	Deployment of newly qualified and final year nursing and medical students																		x					x
	Deployment of international doctors at the final stage of their conversion assessment																							x
	Procurement of newly manufactured breathing support equipment															x
Combination of scenarios	Set up of field hospitals & deployment of newly qualified and final year medical and nursing students													x	x				x					x

## Sheet: Input (Quick)
MANDATORY USER INPUTS
		Mandatory baseline inputs
			Total number of CC beds			Number of COVID-19 patients in CC beds
			Total number of G&A beds			Number of COVID-19 patients in G&A beds
			Number of CC beds occupied by non-COVID-19 patients			COVID-19-related sickness rate for nurses (%)
			Number of G&A beds occupied by non-COVID-19 patients			COVID-19-related sickness rate for doctors (%)
			Total number of breathing support equipment			Reference population size for output calculation
			Total CC nurses (FTE)
			Total G&A nurses (FTE)
			Total CC senior doctors (FTE)
			Total CC junior doctors (FTE)
			Total G&A senior doctors (FTE)
			Total G&A junior doctors (FTE)
INTERVENTION ASSUMPTIONS: MODELLED INCREASE IN CAPACITY
Managing admissions	Cancellation of elective operations		CC Beds occupied by non-COVID-19 patients (%)			G&A Beds occupied by non-COVID-19 patients (%)
	National guidelines for the prioritisation of CC scenarios		CC Beds occupied by non-COVID-19 patients (%)
Increasing and re-organising care	Set up of field hospitals		CC Beds			G&A Beds
	Use of private hospital resources		Generic beds			Breathing support equipment units			Generic nurses (Headcount)			Generic doctors (Headcount)			Theatres available			Number of beds per theatre
	Conversion of operating theatres to CC wards		Theatres available			Number of beds per theatre
	Conversion of G&A beds into CC beds		G&A Beds
	Upskill G&A staff to work in CC wards		G&A nurses (%)			G&A junior doctors (%)
	Return of former healthcare staff		Generic nurses (Headcount)			Generic doctors (Headcount)
	Deployment of newly qualified and final year nursing and medical students		G&A nurses (Headcount)			G&A junior doctors (Headcount)
	Deployment of international doctors at the final stage of their conversion assessment		G&A junior doctors (Headcount)
	Procurement of newly manufactured breathing support equipment		Breathing support equipment units
Combination of interventions	Set up of field hospitals & deployment of newly qualified and final year medical and nursing students		CC Beds			G&A Beds			G&A nurses (Headcount)			G&A junior doctors (Headcount)

## Sheet: Input (Extended)
USER INPUTS
		Baseline Inputs on Existing Hospital Capacity												Maximum Staff Ratio Allowances Inputs
		Total number of CC beds	Total number of G&A beds	Number of CC beds occupied by non-COVID-19 patients	Number of G&A beds occupied by non-COVID-19 patients	Percentage of non-COVID-19 CC patients requiring breathing support equipment	Total number of breathing support equipment	Total CC nurses (FTE)	Total G&A nurses (FTE)	Total CC senior doctors (FTE)	Total CC junior doctors (FTE)	Total G&A senior doctors (FTE)	Total G&A junior doctors (FTE)	Beds per CC nurse	Beds per G&A nurse	Beds per CC senior doctor	Beds per CC junior doctor	Beds per G&A senior doctor	Beds per G&A junior doctor
		4114	99569	3297	89800	0.43	8175	3939	32354	965	677	12680	10293	1	5	15	8	15	15
		COVID-19-related Inputs					Additional Inputs
		Number of COVID-19 patients in CC beds	Number of COVID-19 patients in G&A beds	Percentage of COVID-19 CC patients requiring breathing support equipment	COVID-19-related sickness rate for nurses	COVID-19-related sickness rate for doctors	Headcount to FTE multiplier	Reference population size for output calculation
		3100	15700	0.63	0.081	0.14	0.88	10000
SCENARIO ASSUMPTIONS
		Modelled increase in capacity (%)											Modelled increase in capacity (figure)
		CC Beds	G&A Beds	CC Beds occupied by non-COVID-19 patients	G&A Beds occupied by non-COVID-19 patients	Breathing support equipment	CC nurses	G&A nurses	CC senior doctors	CC junior doctors	G&A senior doctors	G&A junior doctors	Generic beds	CC Beds	G&A Beds	Breathing support equipment	Generic nurses (Headcount)	CC nurses (FTE)	G&A nurses (FTE)	Generic doctors (Headcount)	CC senior doctors (FTE)	CC junior doctors (FTE)	G&A senior doctors (FTE)	G&A junior doctors (FTE)	Theatres available	Number of beds per theatre	Add extra columns as required by additional scenarios.
Managing admissions	Cancellation of elective operations	0	0	0.3	0.41	0	0	0	0	0	0	0	0	0	0	0	0	0	0	0	0	0	0	0	0	0
	National guidelines for the prioritisation of CC scenarios	0	0	0.6	0	0	0	0	0	0	0	0	0	0	0	0	0	0	0	0	0	0	0	0	0	0
	Add extra rows as necessary for additional demand-side scenarios
Increasing and re-organising care	Set up of field hospitals	0.121536	0.0803463	0	0	0	0	0	0	0	0	0	0	500	8000	0	0	0	0	0	0	0	0	0	0	0
	Use of private hospital resources	0.0805613	0.0771583	0	0	0.146789	0.242471	0.242471	0.0250254	0.0250254	0.0250254	0.0250254	8000	317.429	7682.57	1200	10000	955.093	7844.91	700	24.1495	16.9422	317.322	257.586	7	2
	Conversion of operating theatres to CC wards	1.16869	0	0	0	0	0	0	0	0	0	0	0	0	0	0	0	0	0	0	0	0	0	0	2404	2
	Conversion of G&A beds into CC beds	0.486145	-0.0200866	0	0	0	0	0	0	0	0	0	0	2000	-2000	0	0	0	0	0	0	0	0	0	0	0
	Upskill G&A staff to work in CC wards	0	0	0	0	0	0.164275	-0.02	0	0.304077	0	-0.02	0	0	0	0	0	647.08	-647.08	0	0	205.86	0	-205.86	0	0
	Return of former healthcare staff	0	0	0	0	0	0.149047	0.149047	0.0950965	0.0950965	0.0950965	0.0950965	0	0	0	0	6147	587.096	4822.26	2660	91.7681	64.3803	1205.82	978.828	0	0
	Deployment of newly qualified and final year nursing and medical students	0	0	0	0	0	0	0.508623	0	0	0	0.470222	0	0	0	0	0	0	16456	0	0	0	0	4840	0	0
	Deployment of international doctors at the final stage of their conversion assessment	0	0	0	0	0	0	0	0	0	0	0.0256485	0	0	0	0	0	0	0	0	0	0	0	264	0	0
	Procurement of newly manufactured breathing support equipment	0	0	0	0	2.44648	0	0	0	0	0	0	0	0	0	20000	0	0	0	0	0	0	0	0	0	0
	Add extra rows as necessary for additional supply-side scenarios
Combination of scenarios	Set up of field hospitals & deployment of newly qualified and final year medical and nursing students	0.121536	0.0803463	0	0	0	0	0.508623	0	0	0	0.470222	0	500	8000	0	0	0	16456	0	0	0	0	4840	0	0
	Add extra rows as necessary for additional combinations of scenarios
PROPORTIONS (CALCULATED FROM BASELINE)
		CC and G&A Proportions
		Proportion of beds which are CC	Proportion of beds which are G&A	Proportion of nurses which are CC	Proportion of nurses which are G&A	Proportion of doctors which are senior CC	Proportion of doctors which are junior CC	Proportion of doctors which are senior G&A	Proportion of doctors which are junior G&A
	Proportions	0.0396786	0.960321	0.108533	0.891467	0.0392037	0.0275036	0.515133	0.41816

## Sheet: Output (Numeric)
		SPARE CAPACITY									PERCENT CHANGE IN SPARE CAPACITY COMPARED TO BASELINE									STAFF PLANNER: STAFF REQUIRED FOR TOTAL BED NUMBERS							CALCULATIONS: DIFFERENCE FROM BASELINE
		CC beds	G&A beds	Breathing support equipment	CC nurses	G&A nurses	CC senior doctors	CC junior doctors	G&A senior doctors	G&A junior doctors	CC beds	G&A beds	Breathing support equipment	CC nurses	G&A nurses	CC senior doctors	CC junior doctors	G&A senior doctors	G&A junior doctors	CC nurses needed for total bed numbers	G&A nurses needed for total bed numbers	CC senior doctors needed for total bed numbers	CC junior doctors needed for total bed numbers	G&A senior doctors needed for total bed numbers	G&A junior doctors needed for total bed numbers		Total CC beds	Total G&A beds	CC beds occupied non-COVID-19	G&A beds occupied non-COVID-19	CC beds needed total (for non-COVID-19 + COVID-19 patients)	G&A beds needed total (for non-COVID-19 + COVID-19 patients)	Total breathing support equipment	Total CC nurses (FTE)	CC nurse to beds needed ratio	Total G&A nurses (FTE)	G&A nurse to beds needed ratio	Total CC senior doctors (FTE)	CC senior doctor to beds needed ratio	Total CC junior doctors (FTE)	CC junior doctor to beds needed ratio	Total G&A senior doctors (FTE)	G&A senior doctor to beds needed ratio	Total G&A junior doctors (FTE)	G&A junior doctor to beds needed ratio	Breathing support equipment needed for patients	CC nurses needed for patients	G&A nurses needed for patients	CC senior doctors needed for patients
Baseline
		-2283	-5931	4804	-2777	8633	403	-217	3871	1819										4114	19913.8	274.267	514.25	6637.93	6637.93		4114	99569	3297	89800	6397	105500	8175	3619.94	1.76716	29733.3	3.54821	829.9	7.70816	582.22	10.9873	10904.8	9.67464	8851.98	11.9182	3370.71	6397	21100	426.467
Managing admissions
	Cancellation of elective operations	-1294	30887	5230	-1788	15997	469	-94	6326	4273	0.433202	6.20772	0.0886761	0.35614	0.853006	0.163772	0.56682	0.634203	1.34909	4114	19913.8	274.267	514.25	6637.93	6637.93		4114	99569	2307.9	52982	5407.9	68682	8175	3619.94	1.49392	29733.3	2.30993	829.9	6.51633	582.22	9.28841	10904.8	6.29833	8851.98	7.75894	2945.4	5407.9	13736.4	360.527
	National guidelines for the prioritisation of CC scenarios	-305	-5931	5655	-799	8633	535	30	3871	1819	0.866404	0	0.177144	0.712279	0	0.327543	1.13825	0	0	4114	19913.8	274.267	514.25	6637.93	6637.93		4114	99569	1318.8	89800	4418.8	105500	8175	3619.94	1.22068	29733.3	3.54821	829.9	5.3245	582.22	7.58957	10904.8	9.67464	8851.98	11.9182	2520.08	4418.8	21100	294.587
	Add extra rows as necessary for additional demand-side scenarios
Increasing and re-organising care	Set up of field hospitals	-1783	2069	4804	-2777	8633	403	-217	3871	1819	0.21901	1.34885	0	0	0	0	0	0	0	4614	21513.8	307.6	576.75	7171.27	7171.27		4614	107569	3297	89800	6397	105500	8175	3619.94	1.76716	29733.3	3.54821	829.9	7.70816	582.22	10.9873	10904.8	9.67464	8851.98	11.9182	3370.71	6397	21100	426.467
	Use of private hospital resources	-1952	1752	6004	-1899	15843	424	-203	4144	2040	0.144985	1.2954	0.249792	0.316169	0.835167	0.0521092	0.0645161	0.0705244	0.121495	4445.43	21450.3	296.362	555.679	7150.1	7150.1		4445.43	107252	3297	89800	6397	105500	9375	4497.67	1.42229	36942.8	2.85577	850.669	7.51997	596.79	10.719	11177.7	9.43844	9073.5	11.6273	3370.71	6397	21100	426.467
	Conversion of operating theatres to CC wards	2525	-5931	4804	-2777	8633	403	-217	3871	1819	2.106	0	0	0	0	0	0	0	0	8922	19913.8	594.8	1115.25	6637.93	6637.93		8922	99569	3297	89800	6397	105500	8175	3619.94	1.76716	29733.3	3.54821	829.9	7.70816	582.22	10.9873	10904.8	9.67464	8851.98	11.9182	3370.71	6397	21100	426.467
	Conversion of G&A beds into CC beds	-283	-7931	4804	-2777	8633	403	-217	3871	1819	0.87604	-0.337211	0	0	0	0	0	0	0	6114	19513.8	407.6	764.25	6504.6	6504.6		6114	97569	3297	89800	6397	105500	8175	3619.94	1.76716	29733.3	3.54821	829.9	7.70816	582.22	10.9873	10904.8	9.67464	8851.98	11.9182	3370.71	6397	21100	426.467
	Upskill G&A staff to work in CC wards	-2283	-5931	4804	-2182	8039	403	-40	3871	1642	0	0	0	0.21426	-0.0688057	0	0.815668	0	-0.0973062	4114	19913.8	274.267	514.25	6637.93	6637.93		4114	99569	3297	89800	6397	105500	8175	4214.61	1.51782	29138.7	3.62062	829.9	7.70816	759.26	8.42531	10904.8	9.67464	8674.94	12.1615	3370.71	6397	21100	426.467
	Return of former healthcare staff	-2283	-5931	4804	-2238	13065	482	-162	4908	2660	0	0	0	0.194094	0.513379	0.19603	0.253456	0.267889	0.462342	4114	19913.8	274.267	514.25	6637.93	6637.93		4114	99569	3297	89800	6397	105500	8175	4159.48	1.53793	34165	3.08796	908.821	7.03879	637.587	10.0331	11941.8	8.83451	9693.77	10.8833	3370.71	6397	21100	426.467
	Deployment of final year nursing and medical students	-2283	-5931	4804	-2777	23756	403	-217	3871	5981	0	0	0	0	1.75177	0	0	0	2.28807	4114	19913.8	274.267	514.25	6637.93	6637.93		4114	99569	3297	89800	6397	105500	8175	3619.94	1.76716	44856.4	2.35195	829.9	7.70816	582.22	10.9873	10904.8	9.67464	13014.4	8.10642	3370.71	6397	21100	426.467
	Deployment of international doctors at the final stage of their conversion assessment	-2283	-5931	4804	-2777	8633	403	-217	3871	2046	0	0	0	0	0	0	0	0	0.124794	4114	19913.8	274.267	514.25	6637.93	6637.93		4114	99569	3297	89800	6397	105500	8175	3619.94	1.76716	29733.3	3.54821	829.9	7.70816	582.22	10.9873	10904.8	9.67464	9079.02	11.6202	3370.71	6397	21100	426.467
	Procurement of newly manufactured breathing support equipment	-2283	-5931	24804	-2777	8633	403	-217	3871	1819	0	0	4.1632	0	0	0	0	0	0	4114	19913.8	274.267	514.25	6637.93	6637.93		4114	99569	3297	89800	6397	105500	28175	3619.94	1.76716	29733.3	3.54821	829.9	7.70816	582.22	10.9873	10904.8	9.67464	8851.98	11.9182	3370.71	6397	21100	426.467
	Add extra rows as necessary for additional supply-side scenarios
Combination of scenarios	Set up of field hospitals & deployment of newly qualified and final year medical and nursing students	-1783	2069	4804	-2777	23756	403	-217	3871	5981	0.21901	1.34885	0	0	1.75177	0	0	0	2.28807	4614	21513.8	307.6	576.75	7171.27	7171.27		4614	107569	3297	89800	6397	105500	8175	3619.94	1.76716	44856.4	2.35195	829.9	7.70816	582.22	10.9873	10904.8	9.67464	13014.4	8.10642	3370.71	6397	21100	426.467
	Add extra rows as necessary for additional combinations of scenarios
[truncated: 3 more columns]

## Sheet: Output (Graphical)
OUTPUT BY CAPACITY VARIABLE
OUTPUT BY SCENARIO
Zero	Scenario	CC beds	Baseline	CC beds Positive	CC beds Negative			CC Nurses	Baseline	CC Nurses Positive	CC Nurses Negative		Scenario	G&A Nurses	Baseline	G&A Nurses Positive	G&A Nurses Negative
0	Cancel Electives	-1294	-2283		-1294		Cancel Electives	-1788	-2777		-1788		Cancel Electives	15997	8633	15997
0	Triage CC	-305	-2283		-305		Triage CC	-799	-2777		-799		Triage CC	8633	8633	8633
0	Field Hospitals	-1783	-2283		-1783		Field Hospitals	-2777	-2777		-2777		Field Hospitals	8633	8633	8633
0	Private hospital	-1952	-2283		-1952		Private hospital	-1899	-2777		-1899		Private hospital	15843	8633	15843
0	Convert Theatres	2525	-2283	2525			Convert Theatres	-2777	-2777		-2777		Convert Theatres	8633	8633	8633
0	Convert G&A	-283	-2283		-283		Convert G&A	-2777	-2777		-2777		Convert G&A	8633	8633	8633
0	Upskill G&A staff	-2283	-2283		-2283		Upskill G&A staff	-2182	-2777		-2182		Upskill G&A staff	8039	8633	8039
0	Returning staff	-2283	-2283		-2283		Returning staff	-2238	-2777		-2238		Returning staff	13065	8633	13065
0	Student deployment	-2283	-2283				Student deployment	-2777	-2777		-2777		Student deployment	23756	8633	23756
0	International doctors	-2283	-2283		-2283		International doctors	-2777	-2777		-2777		International doctors	8633	8633	8633
0	New breathing support equipment	-2283	-2283		-2283		New breathing support equipment	-2777	-2777		-2777		New breathing support equipment	8633	8633	8633
0	Combination	-1783	-2283		-1783		Combination	-2777	-2777		-2777		Combination	23756	8633	23756
Zero	Scenario	G&A beds	Baseline	G&A beds Positive	G&A beds Negative		Scenario	CC Senior Doctors	Baseline	CC Senior Doctors Positive	CC Senior Doctors Negative		Scenario	G&A Senior Doctors	Baseline	G&A Senior Doctors Positive	G&A Senior Doctors Negative
0	Cancel Electives	30887	-5931	30887			Cancel Electives	469	403	469			Cancel Electives	6326	3871	6326
0	Triage CC	-5931	-5931		-5931		Triage CC	535	403	535			Triage CC	3871	3871	3871
0	Field Hospitals	2069	-5931	2069			Field Hospitals	403	403	403			Field Hospitals	3871	3871	3871
0	Private hospital	1752	-5931	1752			Private hospital	424	403	424			Private hospital	4144	3871	4144
0	Convert Theatres	-5931	-5931		-5931		Convert Theatres	403	403	403			Convert Theatres	3871	3871	3871
0	Convert G&A	-7931	-5931		-7931		Convert G&A	403	403	403			Convert G&A	3871	3871	3871
0	Upskill G&A staff	-5931	-5931		-5931		Upskill G&A staff	403	403	403			Upskill G&A staff	3871	3871	3871
0	Returning staff	-5931	-5931		-5931		Returning staff	482	403	482			Returning staff	4908	3871	4908
0	Student deployment	-5931	-5931		-5931		Student deployment	403	403	403			Student deployment	3871	3871	3871
0	International doctors	-5931	-5931		-5931		International doctors	403	403	403			International doctors	3871	3871	3871
0	New breathing support equipment	-5931	-5931		-5931		New breathing support equipment	403	403	403			New breathing support equipment	3871	3871	3871
0	Combination	2069	-5931	2069			Combination	403	403	403			Combination	3871	3871	3871
Zero	Scenario	Breathing support equipment	Baseline	Breathing support equipment Positive	Breathing support equipment Negative		Scenario	CC Junior Doctors	Baseline	CC Junior Doctors Positive	CC Junior Doctors Negative		Scenario	G&A Junior Doctors	Baseline	G&A Junior Doctors Positive	G&A Junior Doctors Negative
0	Cancel Electives	5230	4804	5230			Cancel Electives	-94	-217		-94		Cancel Electives	4273	1819	4273
0	Triage CC	5655	4804	5655			Triage CC	30	-217	30			Triage CC	1819	1819	1819
0	Field Hospitals	4804	4804	4804			Field Hospitals	-217	-217		-217		Field Hospitals	1819	1819	1819
0	Private hospital	6004	4804	6004			Private hospital	-203	-217		-203		Private hospital	2040	1819	2040
0	Convert Theatres	4804	4804	4804			Convert Theatres	-217	-217		-217		Convert Theatres	1819	1819	1819
0	Convert G&A	4804	4804	4804			Convert G&A	-217	-217		-217		Convert G&A	1819	1819	1819
0	Upskill G&A staff	4804	4804	4804			Upskill G&A staff	-40	-217		-40		Upskill G&A staff	1642	1819	1642
0	Returning staff	4804	4804	4804			Returning staff	-162	-217		-162		Returning staff	2660	1819	2660
0	Student deployment	4804	4804	4804			Student deployment	-217	-217		-217		Student deployment	5981	1819	5981
0	International doctors	4804	4804	4804			International doctors	-217	-217		-217		International doctors	2046	1819	2046
0	New breathing support equipment	24804	4804	24804			New breathing support equipment	-217	-217		-217		New breathing support equipment	1819	1819	1819
0	Combination	4804	4804	4804			Combination	-217	-217		-217		Combination	5981	1819	5981
0	Baseline	Cancellation of elective operations	National guidelines for the prioritisation of CC scenarios	Set up of field hospitals	Use of private hospital resources	Conversion of operating theatres to CC wards	Conversion of G&A beds into CC beds	Upskill G&A staff to work in CC wards	Return of former healthcare staff	Deployment of final year nursing and medical students	Deployment of international doctors at the final stage of their conversion assessment	Procurement of newly manufactured breathing support equipment	Set up of field hospitals & deployment of newly qualified and final year medical and nursing students
CC beds	-2283	-1294	-305	-1783	-1952	2525	-283	-2283	-2283	-2283	-2283	-2283	-1783
G&A beds	-5931	30887	-5931	2069	1752	-5931	-7931	-5931	-5931	-5931	-5931	-5931	2069
Breathing support equipment	4804	5230	5655	4804	6004	4804	4804	4804	4804	4804	4804	24804	4804
CC nurses	-2777	-1788	-799	-2777	-1899	-2777	-2777	-2182	-2238	-2777	-2777	-2777	-2777
G&A nurses	8633	15997	8633	8633	15843	8633	8633	8039	13065	23756	8633	8633	23756
CC senior doctors	403	469	535	403	424	403	403	403	482	403	403	403	403
CC junior doctors	-217	-94	30	-217	-203	-217	-217	-40	-162	-217	-217	-217	-217
G&A senior doctors	3871	6326	3871	3871	4144	3871	3871	3871	4908	3871	3871	3871	3871
G&A junior doctors	1819	4273	1819	1819	2040	1819	1819	1642	2660	5981	2046	1819	5981
	Baseline positive	Cancel Electives Positive	Triage CC Positive	Field Hospitals Positive	Private hospital Positive	Convert Theatres Positive	Convert G&A Positive	Upskill G&A staff Positive	Returning staff Positive	Student deployment Positive	International doctors Positive	New breathing support equipment Positive	Combination Positive
CC beds						2525
G&A beds		30887		2069	1752								2069
Breathing support equipment	4804	5230	5655	4804	6004	4804	4804	4804	4804	4804	4804	24804	4804
CC nurses
G&A nurses	8633	15997	8633	8633	15843	8633	8633	8039	13065	23756	8633	8633	23756
CC senior doctors	403	469	535	403	424	403	403	403	482	403	403	403	403
CC junior doctors			30
G&A senior doctors	3871	6326	3871	3871	4144	3871	3871	3871	4908	3871	3871	3871	3871
G&A junior doctors	1819	4273	1819	1819	2040	1819	1819	1642	2660	5981	2046	1819	5981
	Baseline negative	Cancel Electives Negative	Triage CC Negative	Field Hospitals Negative	Private hospital Negative	Convert Theatres Negative	Convert G&A Negative	Upskill G&A staff Negative	Returning staff Negative	Student deployment Negative	International doctors Negative	New breathing support equipment Negative	Combination Negative
CC beds	-2283	-1294	-305	-1783	-1952		-283	-2283	-2283	-2283	-2283	-2283	-1783
G&A beds	-5931		-5931			-5931	-7931	-5931	-5931	-5931	-5931	-5931
Breathing support equipment
CC nurses	-2777	-1788	-799	-2777	-1899	-2777	-2777	-2182	-2238	-2777	-2777	-2777	-2777
G&A nurses
CC senior doctors
CC junior doctors	-217	-94		-217	-203	-217	-217	-40	-162	-217	-217	-217	-217
G&A senior doctors
G&A junior doctors
	Zero
CC beds	0
G&A beds	0
Breathing support equipment	0
CC nurses	0
G&A nurses	0
CC senior doctors	0
CC junior doctors	0
G&A senior doctors	0
G&A junior doctors	0
	CC beds	G&A beds	Breathing support equipment	CC nurses	G&A nurses	CC senior doctors	CC junior doctors	G&A senior doctors	G&A junior doctors
Baseline	-2283	-5931	4804	-2777	8633	403	-217	3871	1819
Cancellation of elective operations	-1294	30887	5230	-1788	15997	469	-94	6326	4273
National guidelines for the prioritisation of CC scenarios	-305	-5931	5655	-799	8633	535	30	3871	1819
Set up of field hospitals	-1783	2069	4804	-2777	8633	403	-217	3871	1819
Use of private hospital resources	-1952	1752	6004	-1899	15843	424	-203	4144	2040
Conversion of operating theatres to CC wards	2525	-5931	4804	-2777	8633	403	-217	3871	1819
Conversion of G&A beds into CC beds	-283	-7931	4804	-2777	8633	403	-217	3871	1819
Upskill G&A staff to work in CC wards	-2283	-5931	4804	-2182	8039	403	-40	3871	1642
Return of former healthcare staff	-2283	-5931	4804	-2238	13065	482	-162	4908	2660
Deployment of final year nursing and medical students	-2283	-5931	4804	-2777	23756	403	-217	3871	5981
Deployment of international doctors at the final stage of their conversion assessment	-2283	-5931	4804	-2777	8633	403	-217	3871	2046
Procurement of newly manufactured breathing support equipment	-2283	-5931	24804	-2777	8633	403	-217	3871	1819
Set up of field hospitals & deployment of newly qualified and final year medical and nursing students	-1783	2069	4804	-2777	23756	403	-217	3871	5981
